# Supplementary material for: Dintor: functional annotation of genomic and proteomic data
Source: BMC Genomics. 2015 Dec 21;16:1081. doi: 10.1186/s12864-015-2279-5 (PMC4687148; doi:10.1186/s12864-015-2279-5)
Supplement: Additional file 2: — Data files for Dintor use-cases one to three. [file 12864_2015_2279_MOESM2_ESM.zip]

Archive with 17 entries (17 files):
- Dintor_GWAS.sh
- Dintor_VAnnot.sh
- Dintor_GOEnrich.sh
- Dintor_NGS.sh
- pd-gwas-nalls2014.tsv
- asd-ngs-oroak2011.tsv
- gc_response_genes.tsv
- GSE29003_series_matrix-enst.tsv
- cohort.vcf
- cohort.ped
- asd-ngs-oroak2011-grch37-conservation-conseq-hgnc-clinvar-uniprot-drugbank.tsv
- pd-gwas-nalls2014-gcoords-ldblock-genes-hgnc-fbgn-cgid-vdrc601.tsv
- cohort-mendl-vcf2int-consq-consv-clinvar.tsv
- gc_response_genes-enr_201201-tname-srtpval.tsv
- gc_response_genes-enr_201407-tname-srtpval.tsv
- README
- DataIntegrator.cfg
