# Supplementary material for: Dintor: functional annotation of genomic and proteomic data
Source: BMC Genomics. 2015 Dec 21;16:1081. doi: 10.1186/s12864-015-2279-5 (PMC4687148; doi:10.1186/s12864-015-2279-5)
Supplement: Additional file 2: — Data files for Dintor use-cases one to three. [file 12864_2015_2279_MOESM2_ESM.zip › Dintor_GWAS.sh]

#!/bin/bash
# Shell implementation of workflow for finding fly orthologs starting from
# dbSNP entries.
#
# Author       : Chris X. Weichenberger
# Created      : 2014-12-12
# Modifications:
# YYYY-MM-DD (WHO) what
#

# Specify directory of Dintor 2015-04 release.
export DI_ROOT="$HOME/progs/dint-releases/2015-04"
export PYTHONPATH="$DI_ROOT/src/python"
export PERL5LIB="$DI_ROOT/src/perl/cls:$PERL5LIB"
export DI_DATA_VERSION=v-00

# This is column one from Table 1 of Nat Genet. 2014 Sep;46(9):989-93,
# PMID 25064009.
INPUT=pd-gwas-nalls2014
# Any subsequent failing command will stop the execution of the script.
# Echo commands.
set -ex

# Find genomic coordinates (GRCh37), reference, and alternative alleles for
# the variations in dbSNP.
in=$INPUT; out=$in-gcoords
perl $DI_ROOT/src/perl/cmd/snp2gcoords.pl -H -c 1 -u \
   --data-version $DI_DATA_VERSION --only-std-chrom --inc-ref-alt --np \
   <$in.tsv >$out.tsv

# Assign an LD block to the SNPs. (cf. R package LDExplorer and
# http://www.eurac.edu/en/research/health/biomed/services/Pages/LDExplorer.aspx
in=$out; out=$in-ldblock
python $DI_ROOT/src/python/cmd/Pos2LDBlock.py -H -c 2 \
   --data-version $DI_DATA_VERSION $in.tsv >$out.tsv

# Assign genes to LD blocks and their distances to the SNP location.
in=$out; out=$in-genes
python $DI_ROOT/src/python/cmd/Interval2Genes.py -H -c 8 9 --snp-pos 2 \
   --data-version $DI_DATA_VERSION $in.tsv >$out.tsv

# Find HGNC symbols for the human genes.
in=$out; out=$in-hgnc
python $DI_ROOT/src/python/cmd/HSGeneIdConverter.py -H -c 10 --in ensg \
   --out hgnc1 --data-version $DI_DATA_VERSION $in.tsv >$out.tsv

# Find fly orthologs for the genes in the LD block.
in=$out; out=$in-fbgn
$DI_ROOT/src/python/cmd/HSGeneOrthologyMapper.py -H -c 10 --in ensg \
   --out fbgn --homology-type --perc --perc-orth \
   --data-version $DI_DATA_VERSION $in.tsv >$out.tsv

# Map the fly orthologs given by FlyBase gene IDs to CGIDs.
in=$out; out=$in-cgid
python $DI_ROOT/src/python/cmd/DMGeneIdConverter.py -H -c 15 --in fbgn \
   --out cgid --data-version $DI_DATA_VERSION $in.tsv >$out.tsv

# Determine the Vienna Drosophila Transformant IDs for these fly genes.
in=$out; out=$in-vdrc601
python $DI_ROOT/src/python/cmd/DMGeneIdConverter.py -H -c 15 --in fbgn \
   --out vdrc601tid --data-version $DI_DATA_VERSION $in.tsv >$out.tsv
