# Supplementary material for: Dintor: functional annotation of genomic and proteomic data
Source: BMC Genomics. 2015 Dec 21;16:1081. doi: 10.1186/s12864-015-2279-5 (PMC4687148; doi:10.1186/s12864-015-2279-5)
Supplement: Additional file 2: — Data files for Dintor use-cases one to three. [file 12864_2015_2279_MOESM2_ESM.zip › Dintor_VAnnot.sh]

#!/bin/bash
# Shell implementation of workflow for annotating variants from an exome
# sequencing project.
#
# Author       : Chris X. Weichenberger
# Created      : 2015-04-22
# Modifications:
# YYYY-MM-DD (WHO) what
#

# Specify Dintor release 2015-04 root directory.
export DI_ROOT="$HOME/progs/dint-releases/2015-04"
export PYTHONPATH="$DI_ROOT/src/python"
export PERL5LIB="$DI_ROOT/src/perl/cls:$PERL5LIB"
export DI_DATA_VERSION=v-00

# Selected disruptive de novo mutations that are potentially causative from:
# Nat Genet. 2011 Jun;43(6):585-9. PMID 21572417.
# Three mutations as listed in Table 2 in main text and further detailed in
# Supplementary Table 5.
INPUT=asd-ngs-oroak2011
# Any subsequent failing command will stop the execution of the script.
# Echo commands.
set -ex

# Lift the genomic coordinates from hg18 to hg19 (=GRCh37)
in=$INPUT; out=$in-grch37
perl $DI_ROOT/src/perl/cmd/liftgcoords.pl -H -c 1 \
     --data-version $DI_DATA_VERSION <$in.tsv >$out.tsv

# Find GERP conservation scores. The number of organisms frequently changes,
# so pay attention when switching to a different data version/Dintor release.
in=$out; out=$in-conservation
perl $DI_ROOT/src/perl/cmd/gcoordsconservation.pl -H -c 4 \
     --data-version $DI_DATA_VERSION \
     --mss "Gerp Conservation Scores (37 eutherian mammals)" <$in.tsv \
     >$out.tsv

# Retrieve transcript based variation consequences. Many columns added here.
in=$out; out=$in-conseq
perl $DI_ROOT/src/perl/cmd/gcoords2cons.pl -H -c 4,2,3 --details --sift \
     --polyphen --hgvs --data-version $DI_DATA_VERSION \
     --trn-biotypes "protein_coding" <$in.tsv >$out.tsv

# Determine HGNC gene symbol for the Ensembl genes found in the previous
# step.
in=$out; out=$in-hgnc
python $DI_ROOT/src/python/cmd/HSGeneIdConverter.py -H --in ensg --out hgnc1 \
       --data-version $DI_DATA_VERSION -c 11 $in.tsv >$out.tsv

# Annotate variations with what can be found in ClinVar.
in=$out; out=$in-clinvar
python $DI_ROOT/src/python/cmd/ClinVarAnnotator.py -H --in gcoords-ref-alt \
       --data-version $DI_DATA_VERSION -c 4 2 3 --CLNSIG --CLNORIGIN --CLNDBN \
       --PM --gcoords --ref-alt --from-file $in.tsv >$out.tsv

# Convert Ensembl gene identifiers to UniProt/SwissProt identifiers for
# Drugbank protein annotation.
in=$out; out=$in-uniprot
python $DI_ROOT/src/python/cmd/HSEnsgProteinMapper.py -H -c 11 --in ensg \
       --data-version $DI_DATA_VERSION --out sp $in.tsv >$out.tsv

# See if the proteins appear in Drugbank and what type of drugs and
# protein/drug interactions are known.
in=$out; out=$in-drugbank
python $DI_ROOT/src/python/cmd/DrugbankAnnotator.py -H -c 30 \
       --data-version $DI_DATA_VERSION --actions --affected-organisms \
       --bondtype --chebi --drugbank-id --groups --known-action \
       --filter-affected-organisms "Humans and other mammals" \
       --from-file $in.tsv >$out.tsv
