# Supplementary material for: Dintor: functional annotation of genomic and proteomic data
Source: BMC Genomics. 2015 Dec 21;16:1081. doi: 10.1186/s12864-015-2279-5 (PMC4687148; doi:10.1186/s12864-015-2279-5)
Supplement: Additional file 2: — Data files for Dintor use-cases one to three. [file 12864_2015_2279_MOESM2_ESM.zip › Dintor_GOEnrich.sh]

#!/bin/bash
# GO-based gene set enrichment example.
#
# This example shows how different data versions are used in the configuration
# file to perform a more complex analysis. The DataIntegrator.cfg file
# contained in this directory must be copied to the Dintor root in order to
# have available the data versions needed for using GO data from different
# times.
#
# Dataset taken from Rainer et al., Mol Endocrinol, Jan 2012, 26(1):178–193.
#
# Author       : Chris X. Weichenberger
# Created      : 2015-03-03
# Modifications:
# YYYY-MM-DD (WHO) what
#

# Specify Dintor release 2015-04 root directory.
DI201504="$HOME/progs/dint-releases/2015-04"
# Specify Dintor release 2012-04 root directory.
DI201204="$HOME/progs/dint-releases/2012-04"

# Gene set for GO-based enrichment.
GC_RESPONSE_GENES=gc_response_genes
# Microarray-based background of genes to avoid bias.
BACKGROUND=GSE29003_series_matrix-enst
# GO database of current Dintor package. Should be 2015-04 release for
# reproducing the results presented in the publication. In the 2015-04
# release, we use GO data from 2014-07.
V201407=v-00
# GO from 2012-01.
V201201=v-01

function usage
{
   echo Usage: $(basename $0) version
   echo "where version is on of the following:"
   echo " $V201407  Perform gene set enrichment with GO data from 2014-07."
   echo " $V201201  Perform gene set enrichment with GO data from 2012-01."
}

# Choose either V201204 or V201407 to perform GO-based gene set enrichment
# based on GO from 2012-01 or 2014-07, respecitvely. (See the date stamps in
# the configuration file.)
VHISTORY=$V201407

if test $# -ne 1
then
    usage
    exit 1
fi

VHISTORY=$1
if test x$VHISTORY != x$V201407 -a x$VHISTORY != x$V201201
then
    usage
    exit 1
fi

# Switch environment variables to Dintor from 2015-04.
function di_201504 ()
{
   export DI_ROOT=$DI201504
   export PYTHONPATH="$DI_ROOT/src/python:$PYTHONPATH"
   export PERL5LIB="$DI_ROOT/src/perl/cls:$PERL5LIB";
}

# Switch environment variables to Dintor from 2012-04.
function di_201204 ()
{
   export DI_ROOT=$DI201204
   export PYTHONPATH="$DI_ROOT/src/python:$PYTHONPATH";
   export PERL5LIB="$DI_ROOT/src/perl/cls:$PERL5LIB";
}

# Stop on error and echo commands.
set -ex

# Convert HGNC symbols to Ensembl gene IDs as used in April 2012. This is
# approximately the date of publication.
di_201204
in=$GC_RESPONSE_GENES; out=$in-ensg
python $DI_ROOT/src/python/cmd/HSGeneIdConverter.py -H --data-version v-00 \
       -c 1 --in hgnc1 --out ensg $in.tsv >$out.tsv

# Use the current version of Dintor to get the now used HGNC symbols.
di_201504
in=$out; out=$in-hgnc1_201504
python $DI_ROOT/src/python/cmd/HSGeneIdConverter.py --data-version $V201407 \
       -H -c 2 --in ensg --out hgnc1 $in.tsv >$out.tsv

# Add UniProt/SwissProt accession numbers for later gene set enrichment.
in=$out; out=$in-sp
python $DI_ROOT/src/python/cmd/HSEnsgProteinMapper.py --data-version $V201407 \
       -H -c 2 --in ensg --out sp $in.tsv >$out.tsv
pri_gene_fn=$out

# Convert the Ensembl transcript IDs to UniProt/SwissProt accession numbers
# for use in the gene set enrichment background file. The transcript IDs
# originate from the GEO file, GSE29003_series_matrix.txt, which is too large
# to be held in this directory. We therefore only show the command which
# produces the Ensembl transcript file we take as input here:
# in=GSE29003_series_matrix; out=$in-enst
# awk -F $'\t' '/58_37cENST/{ print $1; }' $in.txt | \
# sed 's/58_37c//; s/"//g' >$out.tsv
in=$BACKGROUND; out=$in-sp
python $DI_ROOT/src/python/cmd/HSEnsgProteinMapper.py --data-version $V201407 \
       -c 1 --in enst --out sp $in.tsv >$out.tsv

# Determine a suitable output file name suffix for gene set enrichment.
if test $VHISTORY = $V201201
then
   ext=enr_201201
else
   ext=enr_201407
fi
in=$out; out=${GC_RESPONSE_GENES}-$ext
python $DI_ROOT/src/python/cmd/GOEnricher.py --data-version $VHISTORY -H -c 4 \
   --background-file $in.tsv --background-file-c 2 \
   --enrichment-type BP --testing-hypothesis enrichment \
   --p-value-adjustment benjamini-hochberg \
   --nonadjusted-p-value --contingency-table \
   --information-content --distance --cluster-ic 3.99 \
   --from-file $pri_gene_fn.tsv >$out.tsv 2>$out.log

# Add the GO term name
in=$out; out=$in-tname
python $DI_ROOT/src/python/cmd/GOAnnotator.py --data-version $VHISTORY -H \
   -c 5 --in go --term-name --max-distance 0 \
   --from-file $in.tsv >$out.tsv

# Extract GO terms with p-value and sort by BH corrected p-value. Results in
# Table 1 of our publication when run with V201407.
in=$out; out=$in-srtpval
cut -f 5,6,16 -d $'\t' $in.tsv | sort | uniq | grep -v -- -- | \
      sort -k 2,2g -t $'\t' >$out.tsv
