# Supplementary material for: Dintor: functional annotation of genomic and proteomic data
Source: BMC Genomics. 2015 Dec 21;16:1081. doi: 10.1186/s12864-015-2279-5 (PMC4687148; doi:10.1186/s12864-015-2279-5)
Supplement: Additional file 2: — Data files for Dintor use-cases one to three. [file 12864_2015_2279_MOESM2_ESM.zip › Dintor_NGS.sh]

#!/bin/bash
# Shell implementation of workflow for selection and annotation of
# sequencing variants
#
# Author       : Eva Koenig
# Created      : 2014-12-17
# Modifications:
# YYYY-MM-DD (WHO) what
#

# Specify directory of Dintor 2015-04 release.
export DI_ROOT="$HOME/progs/dint-releases/2015-04"
export PYTHONPATH="$DI_ROOT/src/python"
export PERL5LIB="$DI_ROOT/src/perl/cls:$PERL5LIB"
export DI_DATA_VERSION=v-00

# This is a toy example based on public Illumina data.
INPUT=cohort
PED=cohort
# Any subsequent failing command will stop the execution of the script.
# Echo commands.
set -ex

# Select variants that fulfill an autosomal recessive mode of
# inheritance in affected and unaffected individuals as defined in
# the PED file.
in=$INPUT; out=$in-mendl
python $DI_ROOT/src/python/cmd/MendelianFilter.py \
    --variantfile $in.vcf --pedfile $PED.ped \
    --inheritanceModel autRec --minCov 5 > $out.vcf


# Convert the VCF format into Dintor format
in=$out; out=$in-vcf2int
python $DI_ROOT/src/python/cmd/VCF2Dint.py --add-all --build GRCh37 \
    $in.vcf > $out.tsv


# Annotate the variants with their genomic consequence, their gene and
# transcript ids, prediction effect scores, HGVS ids, and much more
in=$out; out=$in-consq
perl $DI_ROOT/src/perl/cmd/gcoords2cons.pl -H -c 2 3 4 \
    --most-severe --details --sift --polyphen --condel --hgvs \
    --data-version $DI_DATA_VERSION < $in.tsv > $out.tsv


# Annotate the variants with their GERP score
in=$out; out=$in-consv
perl $DI_ROOT/src/perl/cmd/gcoordsconservation.pl -H -c 2 \
    --mss 'Gerp Conservation Scores (37 eutherian mammals)' \
    --data-version $DI_DATA_VERSION < $in.tsv > $out.tsv


# Annotate the variants with information from the ClinVar database
in=$out; out=$in-clinvar
python $DI_ROOT/src/python/cmd/ClinVarAnnotator.py -H -c 2 3 4 \
    --in gcoords-ref-alt --CLNSIG --CLNDBN --CLNSRC --CLNACC --ref-alt \
    --data-version $DI_DATA_VERSION --from-file $in.tsv > $out.tsv
