# Supplementary material for: Dintor: functional annotation of genomic and proteomic data
Source: BMC Genomics. 2015 Dec 21;16:1081. doi: 10.1186/s12864-015-2279-5 (PMC4687148; doi:10.1186/s12864-015-2279-5)
Supplement: Additional file 2: — Data files for Dintor use-cases one to three. [file 12864_2015_2279_MOESM2_ESM.zip › pd-gwas-nalls2014.tsv]

dbSNP ID
rs35749011
rs823118
rs10797576
rs6430538
rs1474055
rs115185635
rs12637471
rs34311866
rs11724635
rs6812193
rs356182
rs9275326
rs199347
rs117896735
rs3793947
rs329648
rs76904798
rs11060180
rs11158026
rs1555399
rs2414739
rs14235
rs17649553
rs12456492
rs62120679
rs8118008
