# Supplementary material for: Dintor: functional annotation of genomic and proteomic data
Source: BMC Genomics. 2015 Dec 21;16:1081. doi: 10.1186/s12864-015-2279-5 (PMC4687148; doi:10.1186/s12864-015-2279-5)
Supplement: Additional file 2: — Data files for Dintor use-cases one to three. [file 12864_2015_2279_MOESM2_ESM.zip › asd-ngs-oroak2011.tsv]

gcoord	ref	alt
NCBI36:9:132904111	A	G
NCBI36:2:166556317	G	A
NCBI36:12:13614220	T	C
