# Supplementary material for: Dintor: functional annotation of genomic and proteomic data
Source: BMC Genomics. 2015 Dec 21;16:1081. doi: 10.1186/s12864-015-2279-5 (PMC4687148; doi:10.1186/s12864-015-2279-5)
Supplement: Additional file 2: — Data files for Dintor use-cases one to three. [file 12864_2015_2279_MOESM2_ESM.zip › gc_response_genes.tsv]

Gene name
TSC22D3
BTG1
FKBP5
NFKBIA
SMAP2
KLF13
RCAN1
ISG20
DDIT4
NR3C1
UBASH3B
WFS1
C18orf1
BCL2L11
CD53
SOCS1
MEF2C
RP11-278J6.3
CD69
CTB-57H20.1
AKAP13
PTPRM
DFNA5
DDIT4L
PIK3IP1
METTL7A
GATSL3
IGHV3-76
ZFP36L2
RP1-130H16.18
RP11-305L7.3
MFSD2A
UAP1
C20orf197
KLHL24
AKNA
NFIL3
GEMIN5
STIM1
TXNIP
DHODH
WDR3
DUSP10
ID3
CCDC86
C6orf81
RP4-753P9.3
AP1S3
RRP9
C7orf40
PIGV
C1orf107
TLE1
TRAF4
PXDN
SERINC2
MCAM
SLC25A33
CTSB
BTG2
ARHGEF18
AC119396.1
TP53INP1
TGFBR3
SATB1
SOCS2
RASSF4
DPED1
CLN8
TARSL2
SLC9A9
