# Supplementary material for: Dintor: functional annotation of genomic and proteomic data
Source: BMC Genomics. 2015 Dec 21;16:1081. doi: 10.1186/s12864-015-2279-5 (PMC4687148; doi:10.1186/s12864-015-2279-5)
Supplement: Additional file 2: — Data files for Dintor use-cases one to three. [file 12864_2015_2279_MOESM2_ESM.zip › cohort.vcf]

##fileformat=VCFv4.1
##ALT=<ID=NON_REF,Description="Represents any possible alternative allele at this location">
##FORMAT=<ID=AD,Number=.,Type=Integer,Description="Allelic depths for the ref and alt alleles in the order listed">
##FORMAT=<ID=DP,Number=1,Type=Integer,Description="Approximate read depth (reads with MQ=255 or with bad mates are filtered)">
##FORMAT=<ID=GQ,Number=1,Type=Integer,Description="Genotype Quality">
##FORMAT=<ID=GT,Number=1,Type=String,Description="Genotype">
##FORMAT=<ID=PL,Number=G,Type=Integer,Description="Normalized, Phred-scaled likelihoods for genotypes as defined in the VCF specification">
##INFO=<ID=AC,Number=A,Type=Integer,Description="Allele count in genotypes, for each ALT allele, in the same order as listed">
##dbSNP_BUILD_ID=138
##fileDate=20130806
##reference=file:human_g1k_v37.fasta
##variationPropertyDocumentationUrl=ftp://ftp.ncbi.nlm.nih.gov/snp/specs/dbSNP_BitField_latest.pdf
#CHROM	POS	ID	REF	ALT	QUAL	FILTER	INFO	FORMAT	Sample-1	Sample-2	Sample-3	Sample-4	Sample-5	Sample-6
1	15909744	rs11580170	C	T	28918.6	PASS	AC=7	GT:AD:DP:GQ:PL	1/1:1,317:84:99:10276,920,0	1/1:1,222:223:99:7075,630,0	0/0:.:49:99:0,120,1800	0/1:59,33:92:99:589,0,1268	0/1:61,43:104:99:791,0,1321	0/1:50,53:45:99:1078,0,975
1	19596156	rs6665756	G	T	59417.7	PASS	AC=6	GT:AD:DP:GQ:PL	0/1:144,115:103:99:3283,0,4155	1/1:0,344:344:99:11676,1034,0	0/0:.:103:99:0,120,1800	0/1:39,17:56:99:266,0,895	0/1:48,32:80:99:629,0,1095	0/1:48,26:75:99:473,0,1061
1	46733212	rs121908690	G	A	32933.6	PASS	AC=8	GT:AD:DP:GQ:PL	1/1:0,153:56:99:5272,459,0	1/1:0,229:229:99:8106,689,0	0/1:71,42:113:99:1079,0,2080	0/1:53,49:102:99:1105,0,1471	0/1:48,31:79:99:708,0,1292	0/1:127,100:227:99:2961,0,3711
2	166788336	rs7592429	T	C	112995	PASS	AC=11	GT:AD:DP:GQ:PL	1/1:0,307,0:88:99:11100,921,0	1/1:0,152,0:152:99:5717,457,0	1/1:0,274,2:276:99:7629,819,0	1/1:0,248,0:248:99:7092,744,0	1/1:0,246,0:246:99:6580,734,0	0/1:115,97,0:97:99:1856,0,2371
2	231050715	rs3948464	A	G	90418.5	PASS	AC=7	GT:AD:DP:GQ:PL	1/1:0,354:155:99:11846,1064,0	1/1:0,137:137:99:4708,412,0	0/1:158,116:274:99:2461,0,3640	0/1:134,99:233:99:1942,0,3144	0/1:118,111:229:99:2279,0,2426	0/0:.:122:99:0,120,1800
3	46620760	rs2293025	T	G	15030.7	PASS	AC=1	GT:AD:DP:GQ:PL	0/0:.:186:99:0,120,1800	0/0:.:108:99:0,120,1800	0/1:155,137:292:99:3467,0,3735	0/0:.:87:99:0,120,1800	0/1:154,123:277:99:2985,0,3498	0/0:.:135:99:0,120,1800
3	46723551	rs4683310	G	A	37043.2	PASS	AC=5	GT:AD:DP:GQ:PL	1/1:0,325:45:99:9503,975,0	1/1:0,242:35:99:8041,726,0	0/0:.:33:99:0,99,905	0/0:.:39:99:0,116,1052	0/1:39,25:64:99:506,0,800	0/0:.:46:99:0,120,1800
4	2176454	rs9328764	G	A	15808.5	PASS	AC=5	GT:AD:DP:GQ:PL	0/0:.:197:99:0,120,1800	0/0:.:149:99:0,120,1800	0/1:129,103:232:99:2321,0,3137	0/1:105,81:186:99:1788,0,2368	0/1:119,118:237:99:2562,0,2510	1/1:0,162:112:99:4301,484,0
4	6596360	rs2301795	G	A	51130	PASS	AC=6	GT:AD:DP:GQ:PL	0/1:187,181:.:99:4666,0,5111	0/1:157,145:302:99:3736,0,4676	1/1:2,145:147:99:3884,390,0	0/1:35,29:64:99:601,0,790	0/1:41,81:122:99:1745,0,793	0/0:.:27:66:0,66,990
4	6619165	rs4689489	A	G	88500.3	PASS	AC=5	GT:AD:DP:GQ:PL	1/1:0,291:.:99:10358,874,0	1/1:0,202:202:99:7252,607,0	0/0:.:122:99:0,120,1800	0/1:72,96:168:99:2477,0,1752	0/0:.:53:99:0,120,1800	0/0:.:60:99:0,120,1800
5	35072712	rs72478580	T	G	68584	PASS	AC=7	GT:AD:DP:GQ:PL	1/1:0,301:154:99:10679,904,0	1/1:0,196:196:99:7199,589,0	0/1:54,55:109:99:1649,0,1664	0/1:93,74:167:99:1638,0,2150	0/0:.:21:60:0,60,553	0/1:54,52:87:99:1165,0,1079
5	131915574	rs2230017	C	T	67335.1	PASS	AC=6	GT:AD:DP:GQ:PL	1/1:1,345:169:99:12278,1030,0	1/1:0,110:110:99:3939,331,0	0/1:112,101:141:99:2697,0,2935	0/0:.:218:99:0,120,1800	0/1:40,21:61:99:422,0,936	0/0:.:30:69:0,69,1034
