# Supplementary material for: Dintor: functional annotation of genomic and proteomic data
Source: BMC Genomics. 2015 Dec 21;16:1081. doi: 10.1186/s12864-015-2279-5 (PMC4687148; doi:10.1186/s12864-015-2279-5)
Supplement: Additional file 2: — Data files for Dintor use-cases one to three. [file 12864_2015_2279_MOESM2_ESM.zip › cohort.ped]

cohort	Sample-1	0	0	2	2
cohort	Sample-2	0	0	1	2
cohort	Sample-3	0	0	2	1
cohort	Sample-4	0	0	1	1
cohort	Sample-5	0	0	2	1
cohort	Sample-6	0	0	1	1
