# Supplementary material for: Dintor: functional annotation of genomic and proteomic data
Source: BMC Genomics. 2015 Dec 21;16:1081. doi: 10.1186/s12864-015-2279-5 (PMC4687148; doi:10.1186/s12864-015-2279-5)
Supplement: Additional file 2: — Data files for Dintor use-cases one to three. [file 12864_2015_2279_MOESM2_ESM.zip › asd-ngs-oroak2011-grch37-conservation-conseq-hgnc-clinvar-uniprot-drugbank.tsv]

gcoord	ref	alt	Updated genomic coordinates	Gerp Conservation Scores (37 eutherian mammals)	Consequence type	Transcript ID	Canonical	Transcript biotype	Transcript database	Human Ensembl Gene ID	Strand	Consequence rank	Intron/Exon number	Total introns/exons	Location	Codon change	1-SIFT	PolyPhen	HGVSc	HGVSp	HGNC Approved Symbol	ClinVar.Gcoords	ClinVar.Ref	ClinVar.Alt	ClinVar.CLNSIG	ClinVar.CLNORIGIN	ClinVar.CLNDBN	ClinVar.PM	UniProt/SwissProt Accession	Drug Name	Drug Action	Affected Organism	Drug Partner Type	ChEBI ID	DrugBank ID	Drug Type	Pharmacological Action
NCBI36:9:132904111	A	G	GRCh37:9:133914290	5.11	missense_variant	ENST00000361069	1	protein_coding	HGNC_trans_name	ENSG00000050555	+	12	5	28	exon	gAt/gGt	0.990	0.996	ENST00000361069.4:c.1016A>G	ENSP00000354360.4:p.Asp339Gly	LAMC3	--	--	--	--	--	--	--	Q9Y6N6	--	--	--	--	--	--	--	--
NCBI36:2:166556317	G	A	GRCh37:2:166848071	4.93	missense_variant	ENST00000375405	0	protein_coding	HGNC_trans_name	ENSG00000144285	-	12	26	26	exon	cCa/cTa	1.000	0.999	ENST00000375405.3:c.5681C>T	ENSP00000364554.3:p.Pro1894Leu	SCN1A	--	--	--	--	--	--	--	P35498	Phenytoin	inhibitor	Humans and other mammals	target	8107	DB00252	approved	yes
NCBI36:2:166556317	G	A	GRCh37:2:166848071	4.93	missense_variant	ENST00000375405	0	protein_coding	HGNC_trans_name	ENSG00000144285	-	12	26	26	exon	cCa/cTa	1.000	0.999	ENST00000375405.3:c.5681C>T	ENSP00000364554.3:p.Pro1894Leu	SCN1A	--	--	--	--	--	--	--	P35498	Topiramate	inhibitor	Humans and other mammals	target	63631	DB00273	approved	yes
NCBI36:2:166556317	G	A	GRCh37:2:166848071	4.93	missense_variant	ENST00000375405	0	protein_coding	HGNC_trans_name	ENSG00000144285	-	12	26	26	exon	cCa/cTa	1.000	0.999	ENST00000375405.3:c.5681C>T	ENSP00000364554.3:p.Pro1894Leu	SCN1A	--	--	--	--	--	--	--	P35498	Zonisamide	inhibitor	Humans and other mammals	target	10127	DB00909	approved,investigational	yes
NCBI36:2:166556317	G	A	GRCh37:2:166848071	4.93	missense_variant	ENST00000375405	0	protein_coding	HGNC_trans_name	ENSG00000144285	-	12	26	26	exon	cCa/cTa	1.000	0.999	ENST00000375405.3:c.5681C>T	ENSP00000364554.3:p.Pro1894Leu	SCN1A	--	--	--	--	--	--	--	P35498	Phenacemide	inhibitor	Humans and other mammals	target	--	DB01121	approved	yes
NCBI36:2:166556317	G	A	GRCh37:2:166848071	4.93	missense_variant	ENST00000375405	0	protein_coding	HGNC_trans_name	ENSG00000144285	-	12	26	26	exon	cCa/cTa	1.000	0.999	ENST00000375405.3:c.5681C>T	ENSP00000364554.3:p.Pro1894Leu	SCN1A	--	--	--	--	--	--	--	P35498	Phenazopyridine	inhibitor	Humans and other mammals	target	--	DB01438	approved	yes
NCBI36:2:166556317	G	A	GRCh37:2:166848071	4.93	missense_variant	ENST00000375405	0	protein_coding	HGNC_trans_name	ENSG00000144285	-	12	26	26	exon	cCa/cTa	1.000	0.999	ENST00000375405.3:c.5681C>T	ENSP00000364554.3:p.Pro1894Leu	SCN1A	--	--	--	--	--	--	--	P35498	Nitrazepam	other/unknown	Humans and other mammals	target	--	DB01595	approved	unknown
NCBI36:2:166556317	G	A	GRCh37:2:166848071	4.93	missense_variant	ENST00000375405	0	protein_coding	HGNC_trans_name	ENSG00000144285	-	12	26	26	exon	cCa/cTa	1.000	0.999	ENST00000375405.3:c.5681C>T	ENSP00000364554.3:p.Pro1894Leu	SCN1A	--	--	--	--	--	--	--	P35498	Dronedarone	inhibitor	Humans and other mammals	target	50659	DB04855	approved	unknown
NCBI36:2:166556317	G	A	GRCh37:2:166848071	4.93	missense_variant	ENST00000375405	0	protein_coding	HGNC_trans_name	ENSG00000144285	-	12	26	26	exon	cCa/cTa	1.000	0.999	ENST00000375405.3:c.5681C>T	ENSP00000364554.3:p.Pro1894Leu	SCN1A	--	--	--	--	--	--	--	P35498	Tetrodotoxin	--	Humans and other mammals	target	9506	DB05232	investigational	unknown
NCBI36:2:166556317	G	A	GRCh37:2:166848071	4.93	missense_variant	ENST00000409050	0	protein_coding	HGNC_trans_name	ENSG00000144285	-	12	26	26	exon	cCa/cTa	1.000	0.964	ENST00000409050.1:c.5630C>T	ENSP00000386312.1:p.Pro1877Leu	SCN1A	--	--	--	--	--	--	--	P35498	Phenytoin	inhibitor	Humans and other mammals	target	8107	DB00252	approved	yes
NCBI36:2:166556317	G	A	GRCh37:2:166848071	4.93	missense_variant	ENST00000409050	0	protein_coding	HGNC_trans_name	ENSG00000144285	-	12	26	26	exon	cCa/cTa	1.000	0.964	ENST00000409050.1:c.5630C>T	ENSP00000386312.1:p.Pro1877Leu	SCN1A	--	--	--	--	--	--	--	P35498	Topiramate	inhibitor	Humans and other mammals	target	63631	DB00273	approved	yes
NCBI36:2:166556317	G	A	GRCh37:2:166848071	4.93	missense_variant	ENST00000409050	0	protein_coding	HGNC_trans_name	ENSG00000144285	-	12	26	26	exon	cCa/cTa	1.000	0.964	ENST00000409050.1:c.5630C>T	ENSP00000386312.1:p.Pro1877Leu	SCN1A	--	--	--	--	--	--	--	P35498	Zonisamide	inhibitor	Humans and other mammals	target	10127	DB00909	approved,investigational	yes
NCBI36:2:166556317	G	A	GRCh37:2:166848071	4.93	missense_variant	ENST00000409050	0	protein_coding	HGNC_trans_name	ENSG00000144285	-	12	26	26	exon	cCa/cTa	1.000	0.964	ENST00000409050.1:c.5630C>T	ENSP00000386312.1:p.Pro1877Leu	SCN1A	--	--	--	--	--	--	--	P35498	Phenacemide	inhibitor	Humans and other mammals	target	--	DB01121	approved	yes
NCBI36:2:166556317	G	A	GRCh37:2:166848071	4.93	missense_variant	ENST00000409050	0	protein_coding	HGNC_trans_name	ENSG00000144285	-	12	26	26	exon	cCa/cTa	1.000	0.964	ENST00000409050.1:c.5630C>T	ENSP00000386312.1:p.Pro1877Leu	SCN1A	--	--	--	--	--	--	--	P35498	Phenazopyridine	inhibitor	Humans and other mammals	target	--	DB01438	approved	yes
NCBI36:2:166556317	G	A	GRCh37:2:166848071	4.93	missense_variant	ENST00000409050	0	protein_coding	HGNC_trans_name	ENSG00000144285	-	12	26	26	exon	cCa/cTa	1.000	0.964	ENST00000409050.1:c.5630C>T	ENSP00000386312.1:p.Pro1877Leu	SCN1A	--	--	--	--	--	--	--	P35498	Nitrazepam	other/unknown	Humans and other mammals	target	--	DB01595	approved	unknown
NCBI36:2:166556317	G	A	GRCh37:2:166848071	4.93	missense_variant	ENST00000409050	0	protein_coding	HGNC_trans_name	ENSG00000144285	-	12	26	26	exon	cCa/cTa	1.000	0.964	ENST00000409050.1:c.5630C>T	ENSP00000386312.1:p.Pro1877Leu	SCN1A	--	--	--	--	--	--	--	P35498	Dronedarone	inhibitor	Humans and other mammals	target	50659	DB04855	approved	unknown
NCBI36:2:166556317	G	A	GRCh37:2:166848071	4.93	missense_variant	ENST00000409050	0	protein_coding	HGNC_trans_name	ENSG00000144285	-	12	26	26	exon	cCa/cTa	1.000	0.964	ENST00000409050.1:c.5630C>T	ENSP00000386312.1:p.Pro1877Leu	SCN1A	--	--	--	--	--	--	--	P35498	Tetrodotoxin	--	Humans and other mammals	target	9506	DB05232	investigational	unknown
NCBI36:2:166556317	G	A	GRCh37:2:166848071	4.93	missense_variant	ENST00000423058	0	protein_coding	HGNC_trans_name	ENSG00000144285	-	12	26	26	exon	cCa/cTa	1.000	1.000	ENST00000423058.2:c.5714C>T	ENSP00000407030.2:p.Pro1905Leu	SCN1A	--	--	--	--	--	--	--	P35498	Phenytoin	inhibitor	Humans and other mammals	target	8107	DB00252	approved	yes
NCBI36:2:166556317	G	A	GRCh37:2:166848071	4.93	missense_variant	ENST00000423058	0	protein_coding	HGNC_trans_name	ENSG00000144285	-	12	26	26	exon	cCa/cTa	1.000	1.000	ENST00000423058.2:c.5714C>T	ENSP00000407030.2:p.Pro1905Leu	SCN1A	--	--	--	--	--	--	--	P35498	Topiramate	inhibitor	Humans and other mammals	target	63631	DB00273	approved	yes
NCBI36:2:166556317	G	A	GRCh37:2:166848071	4.93	missense_variant	ENST00000423058	0	protein_coding	HGNC_trans_name	ENSG00000144285	-	12	26	26	exon	cCa/cTa	1.000	1.000	ENST00000423058.2:c.5714C>T	ENSP00000407030.2:p.Pro1905Leu	SCN1A	--	--	--	--	--	--	--	P35498	Zonisamide	inhibitor	Humans and other mammals	target	10127	DB00909	approved,investigational	yes
NCBI36:2:166556317	G	A	GRCh37:2:166848071	4.93	missense_variant	ENST00000423058	0	protein_coding	HGNC_trans_name	ENSG00000144285	-	12	26	26	exon	cCa/cTa	1.000	1.000	ENST00000423058.2:c.5714C>T	ENSP00000407030.2:p.Pro1905Leu	SCN1A	--	--	--	--	--	--	--	P35498	Phenacemide	inhibitor	Humans and other mammals	target	--	DB01121	approved	yes
NCBI36:2:166556317	G	A	GRCh37:2:166848071	4.93	missense_variant	ENST00000423058	0	protein_coding	HGNC_trans_name	ENSG00000144285	-	12	26	26	exon	cCa/cTa	1.000	1.000	ENST00000423058.2:c.5714C>T	ENSP00000407030.2:p.Pro1905Leu	SCN1A	--	--	--	--	--	--	--	P35498	Phenazopyridine	inhibitor	Humans and other mammals	target	--	DB01438	approved	yes
NCBI36:2:166556317	G	A	GRCh37:2:166848071	4.93	missense_variant	ENST00000423058	0	protein_coding	HGNC_trans_name	ENSG00000144285	-	12	26	26	exon	cCa/cTa	1.000	1.000	ENST00000423058.2:c.5714C>T	ENSP00000407030.2:p.Pro1905Leu	SCN1A	--	--	--	--	--	--	--	P35498	Nitrazepam	other/unknown	Humans and other mammals	target	--	DB01595	approved	unknown
NCBI36:2:166556317	G	A	GRCh37:2:166848071	4.93	missense_variant	ENST00000423058	0	protein_coding	HGNC_trans_name	ENSG00000144285	-	12	26	26	exon	cCa/cTa	1.000	1.000	ENST00000423058.2:c.5714C>T	ENSP00000407030.2:p.Pro1905Leu	SCN1A	--	--	--	--	--	--	--	P35498	Dronedarone	inhibitor	Humans and other mammals	target	50659	DB04855	approved	unknown
NCBI36:2:166556317	G	A	GRCh37:2:166848071	4.93	missense_variant	ENST00000423058	0	protein_coding	HGNC_trans_name	ENSG00000144285	-	12	26	26	exon	cCa/cTa	1.000	1.000	ENST00000423058.2:c.5714C>T	ENSP00000407030.2:p.Pro1905Leu	SCN1A	--	--	--	--	--	--	--	P35498	Tetrodotoxin	--	Humans and other mammals	target	9506	DB05232	investigational	unknown
NCBI36:2:166556317	G	A	GRCh37:2:166848071	4.93	missense_variant	ENST00000303395	1	protein_coding	HGNC_trans_name	ENSG00000144285	-	12	26	26	exon	cCa/cTa	1.000	1.000	ENST00000303395.4:c.5714C>T	ENSP00000303540.4:p.Pro1905Leu	SCN1A	--	--	--	--	--	--	--	P35498	Phenytoin	inhibitor	Humans and other mammals	target	8107	DB00252	approved	yes
NCBI36:2:166556317	G	A	GRCh37:2:166848071	4.93	missense_variant	ENST00000303395	1	protein_coding	HGNC_trans_name	ENSG00000144285	-	12	26	26	exon	cCa/cTa	1.000	1.000	ENST00000303395.4:c.5714C>T	ENSP00000303540.4:p.Pro1905Leu	SCN1A	--	--	--	--	--	--	--	P35498	Topiramate	inhibitor	Humans and other mammals	target	63631	DB00273	approved	yes
NCBI36:2:166556317	G	A	GRCh37:2:166848071	4.93	missense_variant	ENST00000303395	1	protein_coding	HGNC_trans_name	ENSG00000144285	-	12	26	26	exon	cCa/cTa	1.000	1.000	ENST00000303395.4:c.5714C>T	ENSP00000303540.4:p.Pro1905Leu	SCN1A	--	--	--	--	--	--	--	P35498	Zonisamide	inhibitor	Humans and other mammals	target	10127	DB00909	approved,investigational	yes
NCBI36:2:166556317	G	A	GRCh37:2:166848071	4.93	missense_variant	ENST00000303395	1	protein_coding	HGNC_trans_name	ENSG00000144285	-	12	26	26	exon	cCa/cTa	1.000	1.000	ENST00000303395.4:c.5714C>T	ENSP00000303540.4:p.Pro1905Leu	SCN1A	--	--	--	--	--	--	--	P35498	Phenacemide	inhibitor	Humans and other mammals	target	--	DB01121	approved	yes
NCBI36:2:166556317	G	A	GRCh37:2:166848071	4.93	missense_variant	ENST00000303395	1	protein_coding	HGNC_trans_name	ENSG00000144285	-	12	26	26	exon	cCa/cTa	1.000	1.000	ENST00000303395.4:c.5714C>T	ENSP00000303540.4:p.Pro1905Leu	SCN1A	--	--	--	--	--	--	--	P35498	Phenazopyridine	inhibitor	Humans and other mammals	target	--	DB01438	approved	yes
NCBI36:2:166556317	G	A	GRCh37:2:166848071	4.93	missense_variant	ENST00000303395	1	protein_coding	HGNC_trans_name	ENSG00000144285	-	12	26	26	exon	cCa/cTa	1.000	1.000	ENST00000303395.4:c.5714C>T	ENSP00000303540.4:p.Pro1905Leu	SCN1A	--	--	--	--	--	--	--	P35498	Nitrazepam	other/unknown	Humans and other mammals	target	--	DB01595	approved	unknown
NCBI36:2:166556317	G	A	GRCh37:2:166848071	4.93	missense_variant	ENST00000303395	1	protein_coding	HGNC_trans_name	ENSG00000144285	-	12	26	26	exon	cCa/cTa	1.000	1.000	ENST00000303395.4:c.5714C>T	ENSP00000303540.4:p.Pro1905Leu	SCN1A	--	--	--	--	--	--	--	P35498	Dronedarone	inhibitor	Humans and other mammals	target	50659	DB04855	approved	unknown
NCBI36:2:166556317	G	A	GRCh37:2:166848071	4.93	missense_variant	ENST00000303395	1	protein_coding	HGNC_trans_name	ENSG00000144285	-	12	26	26	exon	cCa/cTa	1.000	1.000	ENST00000303395.4:c.5714C>T	ENSP00000303540.4:p.Pro1905Leu	SCN1A	--	--	--	--	--	--	--	P35498	Tetrodotoxin	--	Humans and other mammals	target	9506	DB05232	investigational	unknown
NCBI36:12:13614220	T	C	GRCh37:12:13722953	5.04	splice_acceptor_variant	ENST00000609686	1	protein_coding	HGNC_trans_name	ENSG00000273079	-	3	10	12	intron	--	--	--	ENST00000609686.1:c.2172-2A>G	--	GRIN2B	GRCh37:12:13722953	T	C	pathogenic	germline	Mental_retardation,_autosomal_dominant_6	1	Q13224	L-Glutamic Acid	--	Humans and other mammals	target	16015	DB00142	nutraceutical	unknown
NCBI36:12:13614220	T	C	GRCh37:12:13722953	5.04	splice_acceptor_variant	ENST00000609686	1	protein_coding	HGNC_trans_name	ENSG00000273079	-	3	10	12	intron	--	--	--	ENST00000609686.1:c.2172-2A>G	--	GRIN2B	GRCh37:12:13722953	T	C	pathogenic	germline	Mental_retardation,_autosomal_dominant_6	1	Q13224	Pethidine	antagonist	Humans and other mammals	target	--	DB00454	approved	unknown
NCBI36:12:13614220	T	C	GRCh37:12:13722953	5.04	splice_acceptor_variant	ENST00000609686	1	protein_coding	HGNC_trans_name	ENSG00000273079	-	3	10	12	intron	--	--	--	ENST00000609686.1:c.2172-2A>G	--	GRIN2B	GRCh37:12:13722953	T	C	pathogenic	germline	Mental_retardation,_autosomal_dominant_6	1	Q13224	Haloperidol	antagonist	Humans and other mammals	target	5613	DB00502	approved	unknown
NCBI36:12:13614220	T	C	GRCh37:12:13722953	5.04	splice_acceptor_variant	ENST00000609686	1	protein_coding	HGNC_trans_name	ENSG00000273079	-	3	10	12	intron	--	--	--	ENST00000609686.1:c.2172-2A>G	--	GRIN2B	GRCh37:12:13722953	T	C	pathogenic	germline	Mental_retardation,_autosomal_dominant_6	1	Q13224	Felbamate	antagonist	Humans and other mammals	target	4995	DB00949	approved	yes
NCBI36:12:13614220	T	C	GRCh37:12:13722953	5.04	splice_acceptor_variant	ENST00000609686	1	protein_coding	HGNC_trans_name	ENSG00000273079	-	3	10	12	intron	--	--	--	ENST00000609686.1:c.2172-2A>G	--	GRIN2B	GRCh37:12:13722953	T	C	pathogenic	germline	Mental_retardation,_autosomal_dominant_6	1	Q13224	Memantine	antagonist	Humans and other mammals	target	--	DB01043	approved,investigational	yes
NCBI36:12:13614220	T	C	GRCh37:12:13722953	5.04	splice_acceptor_variant	ENST00000609686	1	protein_coding	HGNC_trans_name	ENSG00000273079	-	3	10	12	intron	--	--	--	ENST00000609686.1:c.2172-2A>G	--	GRIN2B	GRCh37:12:13722953	T	C	pathogenic	germline	Mental_retardation,_autosomal_dominant_6	1	Q13224	Tenocyclidine	antagonist	Humans and other mammals	target	--	DB01520	experimental,illicit	yes
NCBI36:12:13614220	T	C	GRCh37:12:13722953	5.04	splice_acceptor_variant	ENST00000609686	1	protein_coding	HGNC_trans_name	ENSG00000273079	-	3	10	12	intron	--	--	--	ENST00000609686.1:c.2172-2A>G	--	GRIN2B	GRCh37:12:13722953	T	C	pathogenic	germline	Mental_retardation,_autosomal_dominant_6	1	Q13224	Acetylcysteine	activator	Humans and other mammals	target	28939	DB06151	approved	unknown
