# Supplementary material for: Dintor: functional annotation of genomic and proteomic data
Source: BMC Genomics. 2015 Dec 21;16:1081. doi: 10.1186/s12864-015-2279-5 (PMC4687148; doi:10.1186/s12864-015-2279-5)
Supplement: Additional file 2: — Data files for Dintor use-cases one to three. [file 12864_2015_2279_MOESM2_ESM.zip › pd-gwas-nalls2014-gcoords-ldblock-genes-hgnc-fbgn-cgid-vdrc601.tsv]

dbSNP ID	Genomic coordinates	Ref	Alt	Strand	LD block	LD covers	LD begin	LD end	Ensembl Gene ID	LD Block Dist (Int2Gene)	Dist (Int2Gene)	Dist Rank (Int2Gene)	HGNC Approved Symbol	Drosophila Ensembl Gene ID	Homology Type	% Identity with respect to human gene	% Identity with respect to Drosophila gene	FlyBase CG number	VDRC Transformant ID (r6.01)
rs35749011	GRCh37:1:155135036	G	A	+	1:317	1	GRCh37:1:155049414	GRCh37:1:155194679	ENSG00000163463	0	6848	1	KRTCAP2	FBgn0051460	1:1	35	40	CG31460	103626
rs35749011	GRCh37:1:155135036	G	A	+	1:317	1	GRCh37:1:155049414	GRCh37:1:155194679	ENSG00000163463	0	6848	1	KRTCAP2	FBgn0051460	1:1	35	40	CG31460	33323
rs35749011	GRCh37:1:155135036	G	A	+	1:317	1	GRCh37:1:155049414	GRCh37:1:155194679	ENSG00000273088	0	6849	2	--	--	--	--	--	--	--
rs35749011	GRCh37:1:155135036	G	A	+	1:317	1	GRCh37:1:155049414	GRCh37:1:155194679	ENSG00000163462	0	10837	3	TRIM46	FBgn0051721	1:N	20	21	CG31721	100767
rs35749011	GRCh37:1:155135036	G	A	+	1:317	1	GRCh37:1:155049414	GRCh37:1:155194679	ENSG00000163462	0	10837	3	TRIM46	FBgn0051721	1:N	20	21	CG31721	21405
rs35749011	GRCh37:1:155135036	G	A	+	1:317	1	GRCh37:1:155049414	GRCh37:1:155194679	ENSG00000163462	0	10837	3	TRIM46	FBgn0051721	1:N	20	21	CG31721	21406
rs35749011	GRCh37:1:155135036	G	A	+	1:317	1	GRCh37:1:155049414	GRCh37:1:155194679	ENSG00000179085	0	21965	4	DPM3	FBgn0053977	1:1	30	39	CG33977	--
rs35749011	GRCh37:1:155135036	G	A	+	1:317	1	GRCh37:1:155049414	GRCh37:1:155194679	ENSG00000185499	0	23264	5	MUC1	--	--	--	--	--	--
rs35749011	GRCh37:1:155135036	G	A	+	1:317	1	GRCh37:1:155049414	GRCh37:1:155194679	ENSG00000169241	0	23707	6	SLC50A1	FBgn0025469	1:1	27	26	CG8717	104666
rs35749011	GRCh37:1:155135036	G	A	+	1:317	1	GRCh37:1:155049414	GRCh37:1:155194679	ENSG00000169241	0	23707	6	SLC50A1	FBgn0025469	1:1	27	26	CG8717	8739
rs35749011	GRCh37:1:155135036	G	A	+	1:317	1	GRCh37:1:155049414	GRCh37:1:155194679	ENSG00000169242	0	27703	7	EFNA1	--	--	--	--	--	--
rs35749011	GRCh37:1:155135036	G	A	+	1:317	1	GRCh37:1:155049414	GRCh37:1:155194679	ENSG00000169231	0	30343	8	THBS3	FBgn0031850	1:N	41	37	CG11326	100721
rs35749011	GRCh37:1:155135036	G	A	+	1:317	1	GRCh37:1:155049414	GRCh37:1:155194679	ENSG00000169231	0	30343	8	THBS3	FBgn0031850	1:N	41	37	CG11326	7535
rs35749011	GRCh37:1:155135036	G	A	+	1:317	1	GRCh37:1:155049414	GRCh37:1:155194679	ENSG00000173171	0	43454	9	MTX1	FBgn0037710	1:N	19	28	CG9393	110385
rs35749011	GRCh37:1:155135036	G	A	+	1:317	1	GRCh37:1:155049414	GRCh37:1:155194679	ENSG00000173171	0	43454	9	MTX1	FBgn0037710	1:N	19	28	CG9393	44400
rs35749011	GRCh37:1:155135036	G	A	+	1:317	1	GRCh37:1:155049414	GRCh37:1:155194679	ENSG00000143590	0	75022	10	EFNA3	--	--	--	--	--	--
rs35749011	GRCh37:1:155135036	G	A	+	1:317	1	GRCh37:1:155049414	GRCh37:1:155194679	ENSG00000251246	0	75753	11	--	--	--	--	--	--	--
rs823118	GRCh37:1:205723572	C	T	+	1:447	1	GRCh37:1:205664974	GRCh37:1:205785953	ENSG00000069275	0	4168	1	NUCKS1	--	--	--	--	--	--
rs823118	GRCh37:1:205723572	C	T	+	1:447	1	GRCh37:1:205664974	GRCh37:1:205785953	ENSG00000117280	0	13542	2	RAB7L1	--	--	--	--	--	--
rs823118	GRCh37:1:205723572	C	T	+	1:447	1	GRCh37:1:205664974	GRCh37:1:205785953	ENSG00000133065	0	34649	3	SLC41A1	FBgn0053181	1:N	40	29	CG33181	103142
rs823118	GRCh37:1:205723572	C	T	+	1:447	1	GRCh37:1:205664974	GRCh37:1:205785953	ENSG00000133065	0	34649	3	SLC41A1	FBgn0053181	1:N	40	29	CG33181	47868
rs823118	GRCh37:1:205723572	C	T	+	1:447	1	GRCh37:1:205664974	GRCh37:1:205785953	ENSG00000133065	0	34649	3	SLC41A1	FBgn0053181	1:N	40	29	CG33181	47869
rs823118	GRCh37:1:205723572	C	T	+	1:447	1	GRCh37:1:205664974	GRCh37:1:205785953	ENSG00000268313	0	39419	4	--	--	--	--	--	--	--
rs10797576	GRCh37:1:232664611	C	T	+	1:507	1	GRCh37:1:232564013	GRCh37:1:232675350	ENSG00000116991	0	0	1	SIPA1L2	--	--	--	--	--	--
rs6430538	GRCh37:2:135539967	C	T	+	2:894	1	GRCh37:2:135517067	GRCh37:2:135592546	ENSG00000153086	56150	56150	1	ACMSD	--	--	--	--	--	--
rs1474055	GRCh37:2:169110394	C	T	+	2:1002	1	GRCh37:2:169087954	GRCh37:2:169155595	ENSG00000198648	0	5743	1	STK39	FBgn0023083	1:N	54	54	CG7693	106919
rs1474055	GRCh37:2:169110394	C	T	+	2:1002	1	GRCh37:2:169087954	GRCh37:2:169155595	ENSG00000198648	0	5743	1	STK39	FBgn0023083	1:N	54	54	CG7693	41718
rs1474055	GRCh37:2:169110394	C	T	+	2:1002	1	GRCh37:2:169087954	GRCh37:2:169155595	ENSG00000198648	0	5743	1	STK39	FBgn0023083	1:N	54	54	CG7693	41719
rs115185635	GRCh37:3:87520857	G	C	+	3:1453	1	GRCh37:3:87507013	GRCh37:3:87543325	ENSG00000064835	195120	195120	1	POU1F1	--	--	--	--	--	--
rs12637471	GRCh37:3:182762437	G	A	+	3:234	1	GRCh37:3:182656610	GRCh37:3:182825715	ENSG00000078070	0	0	1	MCCC1	FBgn0039877	1:1	52	54	CG2118	110398
rs12637471	GRCh37:3:182762437	G	A	+	3:234	1	GRCh37:3:182656610	GRCh37:3:182825715	ENSG00000078070	0	0	1	MCCC1	FBgn0039877	1:1	52	54	CG2118	25406
rs12637471	GRCh37:3:182762437	G	A	+	3:234	1	GRCh37:3:182656610	GRCh37:3:182825715	ENSG00000043093	0	58696	2	DCUN1D1	FBgn0036510	1:N	61	54	CG7427	104190
rs12637471	GRCh37:3:182762437	G	A	+	3:234	1	GRCh37:3:182656610	GRCh37:3:182825715	ENSG00000043093	0	58696	2	DCUN1D1	FBgn0036510	1:N	61	54	CG7427	28006
rs34311866	GRCh37:4:951947	T	C	+	4:1203	1	GRCh37:4:921542	GRCh37:4:969111	ENSG00000127419	0	0	1	TMEM175	--	--	--	--	--	--
rs34311866	GRCh37:4:951947	T	C	+	4:1203	1	GRCh37:4:921542	GRCh37:4:969111	ENSG00000145214	0	728	2	DGKQ	FBgn0085413	1:N	22	11	CG34384	102481
rs34311866	GRCh37:4:951947	T	C	+	4:1203	1	GRCh37:4:921542	GRCh37:4:969111	ENSG00000145214	0	728	2	DGKQ	FBgn0085413	1:N	22	11	CG34384	103471
rs34311866	GRCh37:4:951947	T	C	+	4:1203	1	GRCh37:4:921542	GRCh37:4:969111	ENSG00000145214	0	728	2	DGKQ	FBgn0085413	1:N	22	11	CG34384	110783
rs34311866	GRCh37:4:951947	T	C	+	4:1203	1	GRCh37:4:921542	GRCh37:4:969111	ENSG00000145214	0	728	2	DGKQ	FBgn0085413	1:N	22	11	CG34384	39296
rs34311866	GRCh37:4:951947	T	C	+	4:1203	1	GRCh37:4:921542	GRCh37:4:969111	ENSG00000145214	0	728	2	DGKQ	FBgn0085413	1:N	22	11	CG34384	39298
rs34311866	GRCh37:4:951947	T	C	+	4:1203	1	GRCh37:4:921542	GRCh37:4:969111	ENSG00000145214	0	728	2	DGKQ	FBgn0085413	1:N	22	11	CG34384	43739
rs34311866	GRCh37:4:951947	T	C	+	4:1203	1	GRCh37:4:921542	GRCh37:4:969111	ENSG00000178950	0	25786	3	GAK	FBgn0037218	1:N	33	38	CG1107	103426
rs34311866	GRCh37:4:951947	T	C	+	4:1203	1	GRCh37:4:921542	GRCh37:4:969111	ENSG00000178950	0	25786	3	GAK	FBgn0037218	1:N	33	38	CG1107	16182
rs11724635	GRCh37:4:15737101	C	A	+	4:3096	1	GRCh37:4:15734915	GRCh37:4:15741128	ENSG00000109743	0	0	1	BST1	--	--	--	--	--	--
rs6812193	GRCh37:4:77198986	C	T	+	4:1215	1	GRCh37:4:77173476	GRCh37:4:77220470	ENSG00000189157	0	0	1	FAM47E	--	--	--	--	--	--
rs6812193	GRCh37:4:77198986	C	T	+	4:1215	1	GRCh37:4:77173476	GRCh37:4:77220470	ENSG00000272414	0	0	2	--	--	--	--	--	--	--
rs6812193	GRCh37:4:77198986	C	T	+	4:1215	1	GRCh37:4:77173476	GRCh37:4:77220470	ENSG00000118804	0	0	3	FAM47E-STBD1	--	--	--	--	--	--
rs356182	GRCh37:4:90626111	G	A	+	4:1813	1	GRCh37:4:90621006	GRCh37:4:90646886	ENSG00000145335	0	19139	1	SNCA	--	--	--	--	--	--
rs9275326	GRCh37:6:32666660	C	T	+	6:2337	1	GRCh37:6:32659419	GRCh37:6:32670978	ENSG00000179344	30500	30500	1	HLA-DQB1	--	--	--	--	--	--
rs199347	GRCh37:7:23293746	A	G	+	7:32	1	GRCh37:7:23107957	GRCh37:7:23419503	ENSG00000136235	0	0	1	GPNMB	--	--	--	--	--	--
rs199347	GRCh37:7:23293746	A	G	+	7:32	1	GRCh37:7:23107957	GRCh37:7:23419503	ENSG00000156928	0	44612	2	MALSU1	FBgn0029514	1:1	26	26	CG9166	105481
rs199347	GRCh37:7:23293746	A	G	+	7:32	1	GRCh37:7:23107957	GRCh37:7:23419503	ENSG00000156928	0	44612	2	MALSU1	FBgn0029514	1:1	26	26	CG9166	28109
rs199347	GRCh37:7:23293746	A	G	+	7:32	1	GRCh37:7:23107957	GRCh37:7:23419503	ENSG00000156928	0	44612	2	MALSU1	FBgn0029514	1:1	26	26	CG9166	28110
rs199347	GRCh37:7:23293746	A	G	+	7:32	1	GRCh37:7:23107957	GRCh37:7:23419503	ENSG00000136243	0	53116	3	NUPL2	--	--	--	--	--	--
rs199347	GRCh37:7:23293746	A	G	+	7:32	1	GRCh37:7:23107957	GRCh37:7:23419503	ENSG00000136231	0	56082	4	IGF2BP3	FBgn0262735	1:N	35	31	CG1691	20321
rs199347	GRCh37:7:23293746	A	G	+	7:32	1	GRCh37:7:23107957	GRCh37:7:23419503	ENSG00000136231	0	56082	4	IGF2BP3	FBgn0262735	1:N	35	31	CG1691	20322
rs199347	GRCh37:7:23293746	A	G	+	7:32	1	GRCh37:7:23107957	GRCh37:7:23419503	ENSG00000214871	0	59243	5	--	--	--	--	--	--	--
rs199347	GRCh37:7:23293746	A	G	+	7:32	1	GRCh37:7:23107957	GRCh37:7:23419503	ENSG00000122550	0	76213	6	KLHL7	--	--	--	--	--	--
rs117896735	GRCh37:10:121536327	G	A	+	10:42	1	GRCh37:10:121435783	GRCh37:10:121712966	ENSG00000198825	0	0	1	INPP5F	FBgn0038890	1:1	30	28	CG7956	22637
rs117896735	GRCh37:10:121536327	G	A	+	10:42	1	GRCh37:10:121435783	GRCh37:10:121712966	ENSG00000198825	0	0	1	INPP5F	FBgn0038890	1:1	30	28	CG7956	22638
rs117896735	GRCh37:10:121536327	G	A	+	10:42	1	GRCh37:10:121435783	GRCh37:10:121712966	ENSG00000197771	0	52645	2	MCMBP	FBgn0031875	1:1	35	37	CG3430	108842
rs117896735	GRCh37:10:121536327	G	A	+	10:42	1	GRCh37:10:121435783	GRCh37:10:121712966	ENSG00000197771	0	52645	2	MCMBP	FBgn0031875	1:1	35	37	CG3430	40444
rs117896735	GRCh37:10:121536327	G	A	+	10:42	1	GRCh37:10:121435783	GRCh37:10:121712966	ENSG00000151929	0	98996	3	BAG3	FBgn0086708	1:N	15	13	CG32130	34408
rs117896735	GRCh37:10:121536327	G	A	+	10:42	1	GRCh37:10:121435783	GRCh37:10:121712966	ENSG00000151929	0	98996	3	BAG3	FBgn0086708	1:N	15	13	CG32130	34409
rs117896735	GRCh37:10:121536327	G	A	+	10:42	1	GRCh37:10:121435783	GRCh37:10:121712966	ENSG00000107651	0	115896	4	SEC23IP	FBgn0031990	1:N	32	16	CG8552	108121
rs117896735	GRCh37:10:121536327	G	A	+	10:42	1	GRCh37:10:121435783	GRCh37:10:121712966	ENSG00000107651	0	115896	4	SEC23IP	FBgn0031990	1:N	32	16	CG8552	35956
rs117896735	GRCh37:10:121536327	G	A	+	10:42	1	GRCh37:10:121435783	GRCh37:10:121712966	ENSG00000107651	0	115896	4	SEC23IP	FBgn0031990	1:N	32	16	CG8552	35957
rs3793947	GRCh37:11:83544472	G	A	+	11:315	1	GRCh37:11:83449860	GRCh37:11:83552853	ENSG00000150672	0	0	1	DLG2	FBgn0001624	1:N	34	32	CG1725	109274
rs3793947	GRCh37:11:83544472	G	A	+	11:315	1	GRCh37:11:83449860	GRCh37:11:83552853	ENSG00000150672	0	0	1	DLG2	FBgn0001624	1:N	34	32	CG1725	41134
rs3793947	GRCh37:11:83544472	G	A	+	11:315	1	GRCh37:11:83449860	GRCh37:11:83552853	ENSG00000150672	0	0	1	DLG2	FBgn0001624	1:N	34	32	CG1725	41136
rs329648	GRCh37:11:133765367	T	C	+	11:360	1	GRCh37:11:133692109	GRCh37:11:133788107	ENSG00000080854	0	13092	1	IGSF9B	FBgn0010473	M:N	23	21	CG15427	101900
rs329648	GRCh37:11:133765367	T	C	+	11:360	1	GRCh37:11:133692109	GRCh37:11:133788107	ENSG00000080854	0	13092	1	IGSF9B	FBgn0010473	M:N	23	21	CG15427	108746
rs329648	GRCh37:11:133765367	T	C	+	11:360	1	GRCh37:11:133692109	GRCh37:11:133788107	ENSG00000080854	0	13092	1	IGSF9B	FBgn0010473	M:N	23	21	CG15427	23715
rs329648	GRCh37:11:133765367	T	C	+	11:360	1	GRCh37:11:133692109	GRCh37:11:133788107	ENSG00000080854	0	13092	1	IGSF9B	FBgn0010473	M:N	23	21	CG15427	27045
rs329648	GRCh37:11:133765367	T	C	+	11:360	1	GRCh37:11:133692109	GRCh37:11:133788107	ENSG00000080854	0	13092	1	IGSF9B	FBgn0010473	M:N	23	21	CG15427	27046
rs329648	GRCh37:11:133765367	T	C	+	11:360	1	GRCh37:11:133692109	GRCh37:11:133788107	ENSG00000080854	0	13092	1	IGSF9B	FBgn0010473	M:N	23	21	CG15427	3064
rs329648	GRCh37:11:133765367	T	C	+	11:360	1	GRCh37:11:133692109	GRCh37:11:133788107	ENSG00000080854	0	13092	1	IGSF9B	FBgn0028482	M:N	13	26	CG16857	109857
rs329648	GRCh37:11:133765367	T	C	+	11:360	1	GRCh37:11:133692109	GRCh37:11:133788107	ENSG00000080854	0	13092	1	IGSF9B	FBgn0028482	M:N	13	26	CG16857	24479
rs329648	GRCh37:11:133765367	T	C	+	11:360	1	GRCh37:11:133692109	GRCh37:11:133788107	ENSG00000080854	0	13092	1	IGSF9B	FBgn0028482	M:N	13	26	CG16857	36224
rs329648	GRCh37:11:133765367	T	C	+	11:360	1	GRCh37:11:133692109	GRCh37:11:133788107	ENSG00000080854	0	13092	1	IGSF9B	FBgn0028482	M:N	13	26	CG16857	36226
rs329648	GRCh37:11:133765367	T	C	+	11:360	1	GRCh37:11:133692109	GRCh37:11:133788107	ENSG00000080854	0	13092	1	IGSF9B	FBgn0028482	M:N	13	26	CG16857	4806
rs329648	GRCh37:11:133765367	T	C	+	11:360	1	GRCh37:11:133692109	GRCh37:11:133788107	ENSG00000166118	0	49934	2	SPATA19	--	--	--	--	--	--
rs76904798	GRCh37:12:40614434	C	T	+	12:824	1	GRCh37:12:40601708	GRCh37:12:40644752	ENSG00000188906	0	0	1	LRRK2	FBgn0038816	1:N	18	18	CG5483	105630
rs76904798	GRCh37:12:40614434	C	T	+	12:824	1	GRCh37:12:40601708	GRCh37:12:40644752	ENSG00000188906	0	0	1	LRRK2	FBgn0038816	1:N	18	18	CG5483	22139
rs76904798	GRCh37:12:40614434	C	T	+	12:824	1	GRCh37:12:40601708	GRCh37:12:40644752	ENSG00000188906	0	0	1	LRRK2	FBgn0038816	1:N	18	18	CG5483	22140
rs11060180	GRCh37:12:123303586	A	G	+	12:209	1	GRCh37:12:123251367	GRCh37:12:123386495	ENSG00000130783	0	0	1	CCDC62	--	--	--	--	--	--
rs11060180	GRCh37:12:123303586	A	G	+	12:209	1	GRCh37:12:123251367	GRCh37:12:123386495	ENSG00000130787	0	15414	2	HIP1R	FBgn0036309	1:N	29	27	CG10971	106978
rs11060180	GRCh37:12:123303586	A	G	+	12:209	1	GRCh37:12:123251367	GRCh37:12:123386495	ENSG00000130787	0	15414	2	HIP1R	FBgn0036309	1:N	29	27	CG10971	16137
rs11060180	GRCh37:12:123303586	A	G	+	12:209	1	GRCh37:12:123251367	GRCh37:12:123386495	ENSG00000130787	0	15414	2	HIP1R	FBgn0036309	1:N	29	27	CG10971	16138
rs11060180	GRCh37:12:123303586	A	G	+	12:209	1	GRCh37:12:123251367	GRCh37:12:123386495	ENSG00000139722	0	46296	3	VPS37B	FBgn0037299	1:N	24	32	CG1115	--
rs11060180	GRCh37:12:123303586	A	G	+	12:209	1	GRCh37:12:123251367	GRCh37:12:123386495	ENSG00000139726	0	47975	4	DENR	FBgn0030802	1:1	44	46	CG9099	101746
rs11060180	GRCh37:12:123303586	A	G	+	12:209	1	GRCh37:12:123251367	GRCh37:12:123386495	ENSG00000139726	0	47975	4	DENR	FBgn0030802	1:1	44	46	CG9099	28105
rs11060180	GRCh37:12:123303586	A	G	+	12:209	1	GRCh37:12:123251367	GRCh37:12:123386495	ENSG00000139726	0	47975	4	DENR	FBgn0030802	1:1	44	46	CG9099	28106
rs11060180	GRCh37:12:123303586	A	G	+	12:209	1	GRCh37:12:123251367	GRCh37:12:123386495	ENSG00000139726	0	47975	4	DENR	FBgn0030802	1:1	44	46	CG9099	49895
rs11158026	GRCh37:14:55348869	C	T	+	14:114	1	GRCh37:14:55347974	GRCh37:14:55501787	ENSG00000131979	0	0	1	GCH1	FBgn0003162	1:1	61	47	CG9441	105761
rs11158026	GRCh37:14:55348869	C	T	+	14:114	1	GRCh37:14:55347974	GRCh37:14:55501787	ENSG00000131979	0	0	1	GCH1	FBgn0003162	1:1	61	47	CG9441	107296
rs11158026	GRCh37:14:55348869	C	T	+	14:114	1	GRCh37:14:55347974	GRCh37:14:55501787	ENSG00000131979	0	0	1	GCH1	FBgn0003162	1:1	61	47	CG9441	33923
rs11158026	GRCh37:14:55348869	C	T	+	14:114	1	GRCh37:14:55347974	GRCh37:14:55501787	ENSG00000198554	0	56799	2	WDHD1	FBgn0033890	1:1	22	28	CG13350	108242
rs11158026	GRCh37:14:55348869	C	T	+	14:114	1	GRCh37:14:55347974	GRCh37:14:55501787	ENSG00000198554	0	56799	2	WDHD1	FBgn0033890	1:1	22	28	CG13350	44474
rs11158026	GRCh37:14:55348869	C	T	+	14:114	1	GRCh37:14:55347974	GRCh37:14:55501787	ENSG00000198554	0	56799	2	WDHD1	FBgn0033890	1:1	22	28	CG13350	44475
rs11158026	GRCh37:14:55348869	C	T	+	14:114	1	GRCh37:14:55347974	GRCh37:14:55501787	ENSG00000180008	0	145079	3	SOCS4	FBgn0041184	1:N	37	26	CG15154	51821
rs11158026	GRCh37:14:55348869	C	T	+	14:114	1	GRCh37:14:55347974	GRCh37:14:55501787	ENSG00000180008	0	145079	3	SOCS4	FBgn0041184	1:N	37	26	CG15154	52182
rs1555399	GRCh37:14:67984370	T	A	+	14:597	1	GRCh37:14:67948499	GRCh37:14:67990324	ENSG00000198133	0	0	1	TMEM229B	--	--	--	--	--	--
rs2414739	GRCh37:15:61994134	G	A	+	15:928	1	GRCh37:15:61984004	GRCh37:15:62005410	ENSG00000129003	150454	150454	1	VPS13C	--	--	--	--	--	--
rs14235	GRCh37:16:31121793	G	A	+	16:26	1	GRCh37:16:30902783	GRCh37:16:31151023	ENSG00000103507	0	0	1	BCKDK	--	--	--	--	--	--
rs14235	GRCh37:16:31121793	G	A	+	16:26	1	GRCh37:16:30902783	GRCh37:16:31151023	ENSG00000103510	0	5282	2	KAT8	FBgn0014340	1:N	51	29	CG3025	105370
rs14235	GRCh37:16:31121793	G	A	+	16:26	1	GRCh37:16:30902783	GRCh37:16:31151023	ENSG00000103510	0	5282	2	KAT8	FBgn0039585	1:N	27	30	CG1894	41574
rs14235	GRCh37:16:31121793	G	A	+	16:26	1	GRCh37:16:30902783	GRCh37:16:31151023	ENSG00000103510	0	5282	2	KAT8	FBgn0039585	1:N	27	30	CG1894	41575
rs14235	GRCh37:16:31121793	G	A	+	16:26	1	GRCh37:16:30902783	GRCh37:16:31151023	ENSG00000167397	0	14492	3	VKORC1	FBgn0053544	1:N	34	37	CG33544	107976
rs14235	GRCh37:16:31121793	G	A	+	16:26	1	GRCh37:16:30902783	GRCh37:16:31151023	ENSG00000167397	0	14492	3	VKORC1	FBgn0053544	1:N	34	37	CG33544	48807
rs14235	GRCh37:16:31121793	G	A	+	16:26	1	GRCh37:16:30902783	GRCh37:16:31151023	ENSG00000255439	0	15516	4	--	FBgn0053544	1:N	25	28	CG33544	107976
rs14235	GRCh37:16:31121793	G	A	+	16:26	1	GRCh37:16:30902783	GRCh37:16:31151023	ENSG00000255439	0	15516	4	--	FBgn0053544	1:N	25	28	CG33544	48807
rs14235	GRCh37:16:31121793	G	A	+	16:26	1	GRCh37:16:30902783	GRCh37:16:31151023	ENSG00000151006	0	20844	5	PRSS53	--	--	--	--	--	--
rs14235	GRCh37:16:31121793	G	A	+	16:26	1	GRCh37:16:30902783	GRCh37:16:31151023	ENSG00000052344	0	20963	6	PRSS8	--	--	--	--	--	--
rs14235	GRCh37:16:31121793	G	A	+	16:26	1	GRCh37:16:30902783	GRCh37:16:31151023	ENSG00000167395	0	26276	7	ZNF646	--	--	--	--	--	--
rs14235	GRCh37:16:31121793	G	A	+	16:26	1	GRCh37:16:30902783	GRCh37:16:31151023	ENSG00000178226	0	28453	8	PRSS36	--	--	--	--	--	--
rs14235	GRCh37:16:31121793	G	A	+	16:26	1	GRCh37:16:30902783	GRCh37:16:31151023	ENSG00000167394	0	36152	9	ZNF668	FBgn0031597	1:1	11	11	CG17612	109834
rs14235	GRCh37:16:31121793	G	A	+	16:26	1	GRCh37:16:30902783	GRCh37:16:31151023	ENSG00000167394	0	36152	9	ZNF668	FBgn0031597	1:1	11	11	CG17612	19178
rs14235	GRCh37:16:31121793	G	A	+	16:26	1	GRCh37:16:30902783	GRCh37:16:31151023	ENSG00000232748	0	48342	10	--	--	--	--	--	--	--
rs14235	GRCh37:16:31121793	G	A	+	16:26	1	GRCh37:16:30902783	GRCh37:16:31151023	ENSG00000103496	0	67497	11	STX4	FBgn0024980	1:N	23	20	CG2715	102466
rs14235	GRCh37:16:31121793	G	A	+	16:26	1	GRCh37:16:30902783	GRCh37:16:31151023	ENSG00000103496	0	67497	11	STX4	FBgn0024980	1:N	23	20	CG2715	32413
rs14235	GRCh37:16:31121793	G	A	+	16:26	1	GRCh37:16:30902783	GRCh37:16:31151023	ENSG00000099365	0	99844	12	STX1B	FBgn0013343	1:N	68	67	CG31136	33112
rs14235	GRCh37:16:31121793	G	A	+	16:26	1	GRCh37:16:30902783	GRCh37:16:31151023	ENSG00000099365	0	99844	12	STX1B	FBgn0013343	1:N	68	67	CG31136	33113
rs14235	GRCh37:16:31121793	G	A	+	16:26	1	GRCh37:16:30902783	GRCh37:16:31151023	ENSG00000099377	0	121320	13	HSD3B7	FBgn0036698	1:N	27	25	CG7724	105609
rs14235	GRCh37:16:31121793	G	A	+	16:26	1	GRCh37:16:30902783	GRCh37:16:31151023	ENSG00000099377	0	121320	13	HSD3B7	FBgn0036698	1:N	27	25	CG7724	43927
rs14235	GRCh37:16:31121793	G	A	+	16:26	1	GRCh37:16:30902783	GRCh37:16:31151023	ENSG00000268863	0	124260	14	--	--	--	--	--	--	--
rs14235	GRCh37:16:31121793	G	A	+	16:26	1	GRCh37:16:30902783	GRCh37:16:31151023	ENSG00000099381	0	125356	15	SETD1A	FBgn0040022	1:N	24	25	CG40351	10833
rs14235	GRCh37:16:31121793	G	A	+	16:26	1	GRCh37:16:30902783	GRCh37:16:31151023	ENSG00000099381	0	125356	15	SETD1A	FBgn0040022	1:N	24	25	CG40351	40682
rs14235	GRCh37:16:31121793	G	A	+	16:26	1	GRCh37:16:30902783	GRCh37:16:31151023	ENSG00000099381	0	125356	15	SETD1A	FBgn0040022	1:N	24	25	CG40351	40683
rs14235	GRCh37:16:31121793	G	A	+	16:26	1	GRCh37:16:30902783	GRCh37:16:31151023	ENSG00000099381	0	125356	15	SETD1A	FBgn0040022	1:N	24	25	CG40351	45267
rs14235	GRCh37:16:31121793	G	A	+	16:26	1	GRCh37:16:30902783	GRCh37:16:31151023	ENSG00000175938	0	154011	16	ORAI3	FBgn0041585	1:N	40	23	CG11430	12221
rs14235	GRCh37:16:31121793	G	A	+	16:26	1	GRCh37:16:30902783	GRCh37:16:31151023	ENSG00000175938	0	154011	16	ORAI3	FBgn0041585	1:N	40	23	CG11430	12223
rs14235	GRCh37:16:31121793	G	A	+	16:26	1	GRCh37:16:30902783	GRCh37:16:31151023	ENSG00000099364	0	161689	17	FBXL19	--	--	--	--	--	--
rs14235	GRCh37:16:31121793	G	A	+	16:26	1	GRCh37:16:30902783	GRCh37:16:31151023	ENSG00000150281	0	206912	18	CTF1	--	--	--	--	--	--
rs14235	GRCh37:16:31121793	G	A	+	16:26	1	GRCh37:16:30902783	GRCh37:16:31151023	ENSG00000099385	0	215512	19	BCL7C	FBgn0026149	1:N	23	32	CG17252	106828
rs14235	GRCh37:16:31121793	G	A	+	16:26	1	GRCh37:16:30902783	GRCh37:16:31151023	ENSG00000099385	0	215512	19	BCL7C	FBgn0026149	1:N	23	32	CG17252	20410
rs17649553	GRCh37:17:43994648	C	A	+	17:12	1	GRCh37:17:43933810	GRCh37:17:44325982	ENSG00000186868	0	0	1	MAPT	FBgn0051057	1:N	13	27	CG31057	--
rs17649553	GRCh37:17:43994648	C	A	+	17:12	1	GRCh37:17:43933810	GRCh37:17:44325982	ENSG00000256762	0	81968	2	STH	--	--	--	--	--	--
rs17649553	GRCh37:17:43994648	C	A	+	17:12	1	GRCh37:17:43933810	GRCh37:17:44325982	ENSG00000120071	0	112634	3	KANSL1	FBgn0262527	1:N	20	14	CG4699	--
rs17649553	GRCh37:17:43994648	C	G	+	17:12	1	GRCh37:17:43933810	GRCh37:17:44325982	ENSG00000186868	0	0	1	MAPT	FBgn0051057	1:N	13	27	CG31057	--
rs17649553	GRCh37:17:43994648	C	G	+	17:12	1	GRCh37:17:43933810	GRCh37:17:44325982	ENSG00000256762	0	81968	2	STH	--	--	--	--	--	--
rs17649553	GRCh37:17:43994648	C	G	+	17:12	1	GRCh37:17:43933810	GRCh37:17:44325982	ENSG00000120071	0	112634	3	KANSL1	FBgn0262527	1:N	20	14	CG4699	--
rs17649553	GRCh37:17:43994648	C	T	+	17:12	1	GRCh37:17:43933810	GRCh37:17:44325982	ENSG00000186868	0	0	1	MAPT	FBgn0051057	1:N	13	27	CG31057	--
rs17649553	GRCh37:17:43994648	C	T	+	17:12	1	GRCh37:17:43933810	GRCh37:17:44325982	ENSG00000256762	0	81968	2	STH	--	--	--	--	--	--
rs17649553	GRCh37:17:43994648	C	T	+	17:12	1	GRCh37:17:43933810	GRCh37:17:44325982	ENSG00000120071	0	112634	3	KANSL1	FBgn0262527	1:N	20	14	CG4699	--
rs12456492	GRCh37:18:40673380	A	G	+	18:73	1	GRCh37:18:40517986	GRCh37:18:40676634	ENSG00000152214	0	0	1	RIT2	FBgn0017549	1:N	58	47	CG8418	104782
rs12456492	GRCh37:18:40673380	A	G	+	18:73	1	GRCh37:18:40517986	GRCh37:18:40676634	ENSG00000152214	0	0	1	RIT2	FBgn0017549	1:N	58	47	CG8418	35929
rs12456492	GRCh37:18:40673380	A	G	+	18:73	1	GRCh37:18:40517986	GRCh37:18:40676634	ENSG00000152214	0	0	1	RIT2	FBgn0017549	1:N	58	47	CG8418	35930
rs62120679	GRCh37:19:2363319	C	T	+	19:516	1	GRCh37:19:2361748	GRCh37:19:2389575	ENSG00000178297	26450	26450	1	TMPRSS9	FBgn0033363	1:N	9	26	CG13744	101735
rs62120679	GRCh37:19:2363319	C	T	+	19:516	1	GRCh37:19:2361748	GRCh37:19:2389575	ENSG00000178297	26450	26450	1	TMPRSS9	FBgn0033363	1:N	9	26	CG13744	44795
rs62120679	GRCh37:19:2363319	C	T	+	19:516	1	GRCh37:19:2361748	GRCh37:19:2389575	ENSG00000178297	26450	26450	1	TMPRSS9	FBgn0033363	1:N	9	26	CG13744	44796
rs62120679	GRCh37:19:2363319	C	T	+	19:516	1	GRCh37:19:2361748	GRCh37:19:2389575	ENSG00000178297	26450	26450	1	TMPRSS9	FBgn0033365	1:N	12	15	CG8170	103227
rs8118008	GRCh37:20:3168166	A	G	+	20:526	1	GRCh37:20:3150165	GRCh37:20:3182046	ENSG00000198171	0	2830	1	DDRGK1	FBgn0038868	1:1	40	41	CG5862	110238
rs8118008	GRCh37:20:3168166	A	G	+	20:526	1	GRCh37:20:3150165	GRCh37:20:3182046	ENSG00000198171	0	2830	1	DDRGK1	FBgn0038868	1:1	40	41	CG5862	45155
rs8118008	GRCh37:20:3168166	A	G	+	20:526	1	GRCh37:20:3150165	GRCh37:20:3182046	ENSG00000198171	0	2830	1	DDRGK1	FBgn0038868	1:1	40	41	CG5862	6803
rs8118008	GRCh37:20:3168166	A	G	+	20:526	1	GRCh37:20:3150165	GRCh37:20:3182046	ENSG00000088899	0	13974	2	--	--	--	--	--	--	--
