# Supplementary material for: Dintor: functional annotation of genomic and proteomic data
Source: BMC Genomics. 2015 Dec 21;16:1081. doi: 10.1186/s12864-015-2279-5 (PMC4687148; doi:10.1186/s12864-015-2279-5)
Supplement: Additional file 2: — Data files for Dintor use-cases one to three. [file 12864_2015_2279_MOESM2_ESM.zip › gc_response_genes-enr_201201-tname-srtpval.tsv]

GO Term	p-value (benjamini-hochberg)	GO term name
GO:0006915	7.62e-03	apoptotic process
GO:0042981	7.62e-03	regulation of apoptotic process
GO:0008219	1.80e-02	cell death
GO:0090073	1.87e-02	positive regulation of protein homodimerization activity
