# Supplementary material for: Dintor: functional annotation of genomic and proteomic data
Source: BMC Genomics. 2015 Dec 21;16:1081. doi: 10.1186/s12864-015-2279-5 (PMC4687148; doi:10.1186/s12864-015-2279-5)
Supplement: Additional file 2: — Data files for Dintor use-cases one to three. [file 12864_2015_2279_MOESM2_ESM.zip › gc_response_genes-enr_201407-tname-srtpval.tsv]

GO Term	p-value (benjamini-hochberg)	GO term name
GO:0042981	2.01e-05	regulation of apoptotic process
GO:0006915	6.29e-05	apoptotic process
GO:0010942	1.95e-04	positive regulation of cell death
GO:0008219	3.57e-04	cell death
GO:0043065	5.23e-04	positive regulation of apoptotic process
GO:0043402	2.49e-03	glucocorticoid mediated signaling pathway
GO:1902532	4.78e-03	negative regulation of intracellular signal transduction
GO:0010033	1.42e-02	response to organic substance
GO:2000271	2.61e-02	positive regulation of fibroblast apoptotic process
GO:0007517	2.82e-02	muscle organ development
GO:0090073	2.82e-02	positive regulation of protein homodimerization activity
GO:0009968	3.13e-02	negative regulation of signal transduction
GO:0007519	3.29e-02	skeletal muscle tissue development
GO:0014902	3.33e-02	myotube differentiation
GO:0009966	4.24e-02	regulation of signal transduction
GO:0043523	4.24e-02	regulation of neuron apoptotic process
GO:0045663	4.24e-02	positive regulation of myoblast differentiation
GO:0048011	4.24e-02	neurotrophin TRK receptor signaling pathway
GO:0048741	4.24e-02	skeletal muscle fiber development
GO:0002260	4.50e-02	lymphocyte homeostasis
GO:0046426	4.50e-02	negative regulation of JAK-STAT cascade
GO:1901216	4.50e-02	positive regulation of neuron death
GO:0021542	4.83e-02	dentate gyrus development
GO:0014070	4.88e-02	response to organic cyclic compound
