# Supplementary material for: Dintor: functional annotation of genomic and proteomic data
Source: BMC Genomics. 2015 Dec 21;16:1081. doi: 10.1186/s12864-015-2279-5 (PMC4687148; doi:10.1186/s12864-015-2279-5)
Supplement: Additional file 2: — Data files for Dintor use-cases one to three. [file 12864_2015_2279_MOESM2_ESM.zip › README]

Source code and input/output files for Dintor examples.

1. Parkinson's Disease GWAS example (Web tutorial)
--------------------------------------------------

Pipeline source code:
  Dintor_GWAS.sh

Input file(s):
  pd-gwas-nalls2014.tsv

Output files(s):
  pd-gwas-nalls2014-gcoords-ldblock-genes-hgnc-fbgn-cgid-vdrc601.tsv


2. Variant Annotation (Autism Spectrum Disorders)
-------------------------------------------------

Pipeline source code:
  Dintor_VAnnot.sh

Input file(s):
  asd-ngs-oroak2011.tsv

Output files(s):
  asd-ngs-oroak2011-grch37-conservation-conseq-hgnc-clinvar-uniprot-drugbank.tsv


3. Gene Set Enrichment Analysis (Acute Lymphoblastic Leukemia)
--------------------------------------------------------------

Pipeline source code:
  Dintor_GOEnrich.sh

Input file(s):
  gc_response_genes.tsv
  GSE29003_series_matrix-enst.tsv

Output files(s):
  gc_response_genes-enr_201407-tname-srtpval.tsv
  gc_response_genes-enr_201201-tname-srtpval.tsv


4. Next Generation Sequencing Variation annotation (Web tutorial)
-----------------------------------------------------------------

Pipeline source code:
  Dintor_NGS.sh

Input file(s):
  cohort.vcf
  cohort.ped

Output files(s):
  cohort-mendl-vcf2int-consq-consv-clinvar.tsv
