# Supplementary material for: Dintor: functional annotation of genomic and proteomic data
Source: BMC Genomics. 2015 Dec 21;16:1081. doi: 10.1186/s12864-015-2279-5 (PMC4687148; doi:10.1186/s12864-015-2279-5)
Supplement: Additional file 2: — Data files for Dintor use-cases one to three. [file 12864_2015_2279_MOESM2_ESM.zip › DataIntegrator.cfg]

# Config file for DIntegrator platform.
#
# Author       : Chris Weichenberger
# Created      : 2012-02-14
# Copyright    : See LICENSE file.

# Notes:
#   The paths are assembled in the code with the assumption that the data root
#   is in the subdirectory 'data' of the Data Integrator root.

# A little bit of vocabulary:
# * option: a key-value pair, commonly written as key = value.
# * section: Definition of a block of key-value pairs. Initiated by a name in
#   square brackets, eg. [mySection] . Each option MUST belong to a section.
# * DEFAULT: A special section which is queried when an option is not found in
#   a given section. An error is thrown if not found there, either.

# This is the section with global data, UPPER case is mandatory for correct
# recognition by SafeConfigParser (python2.7). Any variable that is not found
# in the sections after this will be looked up here. This holds for both
# options and interpolation values.
[DEFAULT]

# data.dir: Root of Data Integration data files.
#
# If data.dir is a relative path, ie. does not start with a slash, it will be
# appended to the root of Dintegrator installation directory's path. However,
# if it contains an absolute path, this path directly serves as the root of
# the data files.
data.dir = data

# Release version string. Format: YYYY-MM
# This is an all purpose tag for both data and software version. The file
# 'doc/data-sources-release-versions.ods' gives rise to all data files and
# retrieval dates/locations used. We use version string 'dev' for the
# development version and replace it by the actual release date once it has
# been published.
di.version = dev

# This is a comprehensive list of all configurable file names used in this
# release. Please remember that these paths are relative to data.dir.
# File names are preceded with their versionless directory name(s) and
# followed by a self-explanatory token. E.g. if the file for translating
# human EBI's Ensembl gene IDs to NCBI Entrez gene IDs is given by
# ebi/biomart/r68/hs-ensemblGeneID2NCBIentrezID.tsv, a good token name would
# then be ebi.biomart.hs.ensg2entrezg, as it first specifies the path by
# ebi/biomart, disregards the variable version directory (r68), describes
# organism (hs), and contains a description of the file's content
# (ensg2entrezg)
ebi.biomart.hs.e2entrez = ebi/biomart/r75/hs-ensg2entrezid.tsv
ebi.biomart.hs.e2hgnc = ebi/biomart/r75/hs-ensg2hgncsym.tsv
hgnc.biomart.hgnc2aliases = hgnc/biomart/hgnc2aliases-2014-03-04.tsv
ebi.biomart.hs.e2enst = ebi/biomart/r75/hs-ensg2enst.tsv
ebi.biomart.hs.enst2ccds = ebi/biomart/r75/hs-enst2ccds.tsv
ebi.biomart.hs.enst2ensp = ebi/biomart/r75/hs-enst2ensp.tsv
ebi.biomart.hs.e2uniprotswissprot = ebi/biomart/r75/hs-ensg2uniprotswissprot.tsv
ebi.biomart.hs.e2uniprottrembl = ebi/biomart/r75/hs-ensg2uniprottrembl.tsv
ebi.biomart.dm.fbgn2cgid = ebi/biomart/r75/dm-fbgn2cgid.tsv
uniprot.hs.accession2entryname = uniprot/hs-accession2entryname-2015-01-27.tsv
ebi.biomart.hs.dm.orthologs = ebi/biomart/r75/hs-dm-orthologs.tsv
ebi.biomart.hs.mm.orthologs = ebi/biomart/r75/hs-mm-orthologs.tsv
ebi.biomart.hs.ce.orthologs = ebi/biomart/r75/hs-ce-orthologs.tsv
ebi.biomart.hs.ensg = ebi/biomart/r75/hs-ensg.tsv

vdrc.r57.dm.trfid2cgid = vdrc/r5.7/trfid2cgid.tsv
vdrc.r538.dm.trfid2cgid = vdrc/r5.38/trfid2cgid.tsv
vdrc.r601.dm.trfid2cgid = vdrc/r6.01/trfid2cgid.tsv
eurac.internal.global.ld.hapmap = eurac/internal/hapmap2-ncbi36-global-ld-2012-07-17.tsv
eurac.internal.global.ld.1000G = eurac/internal/1000genomes-GRCh37-global-ld-2013-06-06.tsv
gnf.hs.geneatlas = gnf/hs-geneatlas-2013-02-19.tsv
misc.pharmaadme.coremarkers = misc/pharmaadme/20130826-core-markers.tsv

# Current EnsEMBL build version for Homo sapiens genome.
ensembl.hs.genome.build.version = GRCh37

# EnsEMBL requires these parameters to be set:
# * ensembl.version: an integer representing the requested EnsEMBL version.
#                    A consistency version check is performed in the API and DB.
# * ensembl.api: a prefix to the local installation of the EnsEMBL API
#                The API path/version can vary between different sections.
# * ensembl.hosts: a comma-separated list of hosts[:port] to connect to.
#                  Each host is probed for availability at startup and
#                  automatically discarded if not responding. The first host
#                  having the required DB is used, allowing for local network
#                  caches to be put in front and used transparently.
# Please note: the version of EnsEMBL must match the same version used to
#              generate the Biomart tables in the paragraph above.
ensembl.version = 75
ensembl.api = /usr/local/stow/ensembl-api-75
ensembl.hosts = ensembldb.gm.eurac.edu:3306,ensembldb.ensembl.org

# Condel as shipped in D-int comes from the EnsEMBL implementation
# (https://github.com/ensembl-variation/VEP_plugins) and is tied to EnsEMBL
# SIFT/PolyPhen scores, but still requires mapping files as shipped with
# the original Condel source. Condel cannot be varied independently from
# EnsEMBL and therefore has its data files in the ebi directory, reflected
# by its name. Generally, there should be no need to change this path, since
# condel as a method (and therefore its parameters) is not subject to change.
ebi.condel = ebi/condel/20101221

# HGMD database setup
cbm.db.hgmd.user = anonymous
cbm.db.hgmd.passwd =
cbm.db.hgmd.host = ensembldb.gm.eurac.edu
cbm.db.hgmd.schema = hd_hgmd_pro_201404
cbm.db.hgmd.dbtype = mysql
cbm.db.hgmd.port = 3306
cbm.db.hgmd.version = 2014.04

#path to the iRefIndex mitab file, required for both MITAB access or DB loading
interactions.mitab = irefindex/v13/9606.mitab.08122013.txt
interactions.primaryids = entrez
interactions.version = irefindex_v13
#the following options are only needed for loading the above file into a db
#in order to speed up the data retrieval
cbm.db.mitab.dbtype = mysql
cbm.db.mitab.user = anonymous
cbm.db.mitab.passwd =
cbm.db.mitab.host = ensembldb.gm.eurac.edu
cbm.db.mitab.port = 3306
cbm.db.mitab.schema = hd_mitab_irefindex_v13
cbm.db.mitab.schema.mapped = hd_mitab_irefindex_v13_mapped

# Gene Ontology database setup
cbm.db.go.dbtype = mysql
cbm.db.go.user = anonymous
cbm.db.go.passwd =
cbm.db.go.host = ensembldb.gm.eurac.edu
cbm.db.go.schema = hd_go_full_201407
cbm.db.go.port = 3306
cbm.db.go.version = 2014.07
#uncomment the following lines to use the public GO servers at EBI
#cbm.db.go.user = go_select
#cbm.db.go.passwd = amigo
#cbm.db.go.host = mysql.ebi.ac.uk
#cbm.db.go.schema = go_latest
#cbm.db.go.port = 4085

# ClinVar database
ncbi.clinvar.dat = ncbi/clinvar/clinvar_grch37_20150330.tsv
ncbi.clinvar.genome.build.version = GRCh37

# DrugBank database (V4.1)
wishart.drugbank.xsd = wishart/drugbank/drugbank-v4-2014-08-08.xsd
wishart.drugbank.xml = wishart/drugbank/drugbank-v4-2014-08-08.xml

#Reactome biopax level 3 file
reactome.biopax = reactome/v49/Homo_sapiens_biopax3.owl
reactome.version = 49

# Gene ontology graphs populated with data from annotation corpora.
go.graph.bp.populated = go/2014-07/bp-2014-07-populated.graphml
go.graph.mf.populated = go/2014-07/mf-2014-07-populated.graphml
go.graph.cc.populated = go/2014-07/cc-2014-07-populated.graphml

# Gene ontology annotation files for all supported organisms.
go.goa.human = go/2014-07/human-2014-07.gaf.gz

# This is the initial path setup, basically the one for which this release was
# made. It is used by default by all modules if no data version is supplied.
# As the DEFAULT section is our fallback, in an ideal case we do not need to
# set options here.
[v-00]

# Here we override only keys specifying the GO database and the respective
# graphs and GO annotation file used in GO enrichment by GOEnricher.py.
[v-01]
# Internal GO database from Jan 2012.
cbm.db.go.dbtype = mysql
cbm.db.go.user = anonymous
cbm.db.go.passwd =
cbm.db.go.host = ensembldb.gm.eurac.edu
cbm.db.go.schema = hd_go_tables_201201
cbm.db.go.port = 3306
cbm.db.go.version = 2012.01

# Graph files derived from GO 2012-01.
go.graph.bp.populated = go/2012-01/bp-2012-01-populated.graphml
go.graph.mf.populated = go/2012-01/mf-2012-01-populated.graphml
go.graph.cc.populated = go/2012-01/cc-2012-01-populated.graphml

# The GO annotation file from 2012-01.
go.goa.human = go/2012-01/human-2012-01.gaf.gz
